# Supplementary material for: Comprehensive analysis of AHL gene family and their expression under drought stress and ABA treatment in Populus trichocarpa
Source: PeerJ. 2021 Feb 17;9:e10932. doi: 10.7717/peerj.10932 (PMC7896510; doi:10.7717/peerj.10932)
Supplement: Table S2 [file peerj-09-10932-s002.xls]

## Sheet: Sheet1
Name	Roots	Young Leaves	Mature Leaves	Internodes	Nodes
PtrAHL1	0	0.28	-0.57	-0.03	0.48
PtrAHL2	1.32	0.35	0	0.11	-0.51
PtrAHL3	-	-	-	-	-
PtrAHL4	2.26	0.74	-0.21	-0.07	0
PtrAHL5	-0.06	0.25	-0.49	0	0.5
PtrAHL6	1.32	0.35	0	-0.11	-0.51
PtrAHL7	1.05	-0.24	0.2	0	-0.22
PtrAHL8	0.73	-1.35	-1.17	0	0.27
PtrAHL9	0.21	0	0.04	-0.17	-0.27
PtrAHL10	0.07	-0.07	0.18	-0.03	0
PtrAHL11	0.35	0.34	-0.91	0	-0.03
PtrAHL12	0.52	0.02	0	-0.34	-0.29
PtrAHL13	-2.37	0.03	0.37	-0.41	0
PtrAHL14	0.16	0.18	-0.16	0	-0.02
PtrAHL15	1.69	0	0.19	-0.25	-0.19
PtrAHL16	1.24	-0.7	-0.72	0	0.24
PtrAHL17	1.12	0.12	0	-0.05	-0.67
PtrAHL18	-0.14	0.49	-0.53	0	0.31
PtrAHL19	-0.16	0.44	0.46	0	-0.04
PtrAHL20	1.51	-0.12	-0.66	0.32	0
PtrAHL21	0.3	0	-0.05	0.18	-0.11
PtrAHL22	-0.33	0.25	0.06	0	-0.22
PtrAHL23	-0.2	0.09	0	-0.15	0.11
PtrAHL24	0.21	0.15	0	-0.15	-0.3
PtrAHL25	0.44	-0.55	-0.5	0	0.34
PtrAHL26	2.75	0.22	-0.45	-0.12	0
PtrAHL27	1.32	0.35	0	-0.11	-0.51
PtrAHL28	0	0.41	0.33	-0.04	-0.35
PtrAHL29	3.23	-0.63	-0.44	0	0.29
PtrAHL30	0.39	0.05	0	-0.04	-0.14
PtrAHL31	0.22	0	-0.51	-0.08	0
PtrAHL32	-0.14	0.22	0.71	-0.03	0
PtrAHL33	1.32	0.35	0	-0.11	-0.51
PtrAHL34	1.32	0.35	0	-0.11	-0.51
PtrAHL35	0.74	0.09	0	-0.33	-0.54
PtrAHL36	-1.18	0	-0.45	0.32	0.54
PtrAHL37	-0.29	0.7	1.6	0	-0.07
