# Supplementary material for: Comprehensive analysis of AHL gene family and their expression under drought stress and ABA treatment in Populus trichocarpa
Source: PeerJ. 2021 Feb 17;9:e10932. doi: 10.7717/peerj.10932 (PMC7896510; doi:10.7717/peerj.10932)
Supplement: Table S3 [file peerj-09-10932-s003.xls]

## Sheet: Sheet1
Variable-PtrAHL8 expression level in root under drought stress						Variable-PtrAHL8 expression level in leaf under ABA treatment
Line A	PtrAHL8 3h	PtrAHL8 6h	PtrAHL8 12h	PtrAHL8 24h		Line A	PtrAHL8 3h	PtrAHL8 6h	PtrAHL8 12h	PtrAHL8 24h
vs.	vs.	vs.	vs.	vs.		vs.	vs.	vs.	vs.	vs.
Line B	0h	0h	0h	0h		Line B	0h	0h	0h	0h
Unpaired t test						Unpaired t test
P value (two-tailed)	0	0.186	0.072	0.001		P value (two-tailed)	0.001	0.003	0.002	0.002
t, df	t=-35.351 df=4	t=-1.595 df=4	t=-2.431 df=4	t=7.979 df=4		t, df	t=-8.345 df=4	t=-6.537 df=4	t=-7.47 df=4	t=-7.477 df=4
Variable-PtrAHL8 expression level in leaf under drought stress						Variable-PtrAHL8 expression level in leaf under ABA treatment
Line A	PtrAHL8 3h	PtrAHL8 6h	PtrAHL8 12h	PtrAHL8 24h		Line A	PtrAHL8 3h	PtrAHL8 6h	PtrAHL8 12h	PtrAHL8 24h
vs.	vs.	vs.	vs.	vs.		vs.	vs.	vs.	vs.	vs.
Line B	0h	0h	0h	0h		Line B	0h	0h	0h	0h
Unpaired t test						Unpaired t test
P value (two-tailed)	0.242	0.077	0.796	0.038		P value (two-tailed)	0.166	0.05	0.377	0.041
t, df	t=1.373 df=4	t=2.367 df=4	t=-0.276 df=4	t=-3.06 df=4		t, df	t=1.691 df=4	t=2.773 df=4	t=2.977 df=4	t=-3.06 df=4
Variable-PtrAHL9 expression level in root under drought stress						Variable-PtrAHL9 expression level in leaf under ABA treatment
Line A	PtrAHL9 3h	PtrAHL9 6h	PtrAHL9 12h	PtrAHL9 24h		Line A	PtrAHL9 3h	PtrAHL9 6h	PtrAHL9 12h	PtrAHL9 24h
vs.	vs.	vs.	vs.	vs.		vs.	vs.	vs.	vs.	vs.
Line B	0h	0h	0h	0h		Line B	0h	0h	0h	0h
Unpaired t test						Unpaired t test
P value (two-tailed)	0.248	0.002	0.065	0.041		P value (two-tailed)	0.003	0.507	0.001	0.024
t, df	t=-1.351 df=4	t=-6.761 df=4	t=-2.532 df=4	t=2.985 df=4		t, df	t=6.561 df=4	t=-0.728 df=4	t=8.9 df=4	t=-3.559 df=4
Variable-PtrAHL9 expression level in leaf under drought stress						Variable-PtrAHL9 expression level in leaf under ABA treatment
Line A	PtrAHL9 3h	PtrAHL9 6h	PtrAHL9 12h	PtrAHL9 24h		Line A	PtrAHL9 3h	PtrAHL9 6h	PtrAHL9 12h	PtrAHL9 24h
vs.	vs.	vs.	vs.	vs.		vs.	vs.	vs.	vs.	vs.
Line B	0h	0h	0h	0h		Line B	0h	0h	0h	0h
Unpaired t test						Unpaired t test
P value (two-tailed)	0.001	<0.000	0.01	0.001		P value (two-tailed)	0.343	0.001	0.001	0.001
t, df	t=-7.82 df=4	t=-13.264 df=4	t=-4.651 df=4	t=-8.166 df=4		t, df	t=1.075 df=4	t=-8.457 df=4	t=-8.881 df=4	t=-10.301 df=4
Variable-PtrAHL12 expression level in root under drought stress						Variable-PtrAHL12 expression level in leaf under ABA treatment
Line A	PtrAHL12 3h	PtrAHL12 6h	PtrAHL12 12h	PtrAHL12 24h		Line A	PtrAHL12 3h	PtrAHL12 6h	PtrAHL12 12h	PtrAHL12 24h
vs.	vs.	vs.	vs.	vs.		vs.	vs.	vs.	vs.	vs.
Line B	0h	0h	0h	0h		Line B	0h	0h	0h	0h
Unpaired t test						Unpaired t test
P value (two-tailed)	<0.000	<0.000	<0.000	0.003		P value (two-tailed)	0.007	0.632	0.064	0.021
t, df	t=18.382 df=4	t=15.626 df=4	t=15.51 df=4	t=6.21 df=4		t, df	t=5.048 df=4	t=0.517 df=4	t=2.543 df=4	t=3.692 df=4
Variable-PtrAHL12 expression level in leaf under drought stress						Variable-PtrAHL12 expression level in leaf under ABA treatment
Line A	PtrAHL12 3h	PtrAHL12 6h	PtrAHL12 12h	PtrAHL12 24h		Line A	PtrAHL12 3h	PtrAHL12 6h	PtrAHL12 12h	PtrAHL12 24h
vs.	vs.	vs.	vs.	vs.		vs.	vs.	vs.	vs.	vs.
Line B	0h	0h	0h	0h		Line B	0h	0h	0h	0h
Unpaired t test						Unpaired t test
P value (two-tailed)	0.006	0.015	0.137	0.599		P value (two-tailed)	0.007	0.005	<0.000	0.005
t, df	t=-5.406 df=4	t=-4.085 df=4	t=-1.855 df=4	t=-0.57 df=4		t, df	t=-5.115 df=4	t=-5.499 df=4	t=-12.198 df=4	t=-5.641 df=4
Variable-PtrAHL14 expression level in root under drought stress						Variable-PtrAHL14 expression level in leaf under ABA treatment
Line A	PtrAHL14 3h	PtrAHL14 6h	PtrAHL14 12h	PtrAHL14 24h		Line A	PtrAHL14 3h	PtrAHL14 6h	PtrAHL14 12h	PtrAHL14 24h
vs.	vs.	vs.	vs.	vs.		vs.	vs.	vs.	vs.	vs.
Line B	0h	0h	0h	0h		Line B	0h	0h	0h	0h
Unpaired t test						Unpaired t test
P value (two-tailed)	0.683	0.032	0.011	0.009		P value (two-tailed)	0.81	0.48	0.346	0.054
t, df	t=-0.44 df=4	t=3.244 df=4	t=4.533 df=4	t=4.707 df=4		t, df	t=0.257 df=4	t=0.777 df=4	t=-1.067 df=4	t=-2.707 df=4
Variable-PtrAHL14 expression level in leaf under drought stress						Variable-PtrAHL14 expression level in leaf under ABA treatment
Line A	PtrAHL14 3h	PtrAHL14 6h	PtrAHL14 12h	PtrAHL14 24h		Line A	PtrAHL14 3h	PtrAHL14 6h	PtrAHL14 12h	PtrAHL14 24h
vs.	vs.	vs.	vs.	vs.		vs.	vs.	vs.	vs.	vs.
Line B	0h	0h	0h	0h		Line B	0h	0h	0h	0h
Unpaired t test						Unpaired t test
P value (two-tailed)	0.775	0.102	0.003	0.437		P value (two-tailed)	0.014	0.186	0.202	0.225
t, df	t=-0.306 df=4	t=2.118 df=4	t=6.484 df=4	t=0.863 df=4		t, df	t=-4.156 df=4	t=-1.593 df=4	t=1.525 df=4	t=-1.432 df=4
Variable-PtrAHL16 expression level in root under drought stress						Variable-PtrAHL16 expression level in leaf under ABA treatment
Line A	PtrAHL16 3h	PtrAHL16 6h	PtrAHL16 12h	PtrAHL16 24h		Line A	PtrAHL16 3h	PtrAHL16 6h	PtrAHL16 12h	PtrAHL16 24h
vs.	vs.	vs.	vs.	vs.		vs.	vs.	vs.	vs.	vs.
Line B	0h	0h	0h	0h		Line B	0h	0h	0h	0h
Unpaired t test						Unpaired t test
P value (two-tailed)	<0.000	0.002	<0.000	0.056		P value (two-tailed)	0.013	0.676	0.702	0.006
t, df	t=-11.654 df=4	t=-7.581 df=4	t=-13.069 df=4	t=-2.67 df=4		t, df	t=4.288 df=4	t=-0.449 df=4	t=0.412 df=4	t=-5.449 df=4
Variable-PtrAHL16 expression level in leaf under drought stress						Variable-PtrAHL16 expression level in leaf under ABA treatment
Line A	PtrAHL16 3h	PtrAHL16 6h	PtrAHL16 12h	PtrAHL16 24h		Line A	PtrAHL16 3h	PtrAHL16 6h	PtrAHL16 12h	PtrAHL16 24h
vs.	vs.	vs.	vs.	vs.		vs.	vs.	vs.	vs.	vs.
Line B	0h	0h	0h	0h		Line B	0h	0h	0h	0h
Unpaired t test						Unpaired t test
P value (two-tailed)	0.273	0.036	0.38	0.214		P value (two-tailed)	0.863	0.002	<0.000	0.001
t, df	t=1.271 df=4	t=-3.098 df=4	t=-0.986 df=4	t=1.475 df=4		t, df	t=-0.184 df=4	t=-6.862 df=4	t=-26.668 df=4	t=-8.042 df=4
Variable-PtrAHL17 expression level in root under drought stress						Variable-PtrAHL17 expression level in leaf under ABA treatment
Line A	PtrAHL17 3h	PtrAHL17 6h	PtrAHL17 12h	PtrAHL17 24h		Line A	PtrAHL17 3h	PtrAHL17 6h	PtrAHL17 12h	PtrAHL17 24h
vs.	vs.	vs.	vs.	vs.		vs.	vs.	vs.	vs.	vs.
Line B	0h	0h	0h	0h		Line B	0h	0h	0h	0h
Unpaired t test						Unpaired t test
P value (two-tailed)	0.021	0.015	0.012	0.014		P value (two-tailed)	0.351	0.014	0.059	0.191
t, df	t=3.67 df=4	t=4.096 df=4	t=4.395 df=4	t=4.183 df=4		t, df	t=-1.055 df=4	t=-4.172 df=4	t=2.624 df=4	t=1.572 df=4
Variable-PtrAHL17 expression level in leaf under drought stress						Variable-PtrAHL17 expression level in leaf under ABA treatment
Line A	PtrAHL17 3h	PtrAHL17 6h	PtrAHL17 12h	PtrAHL17 24h		Line A	PtrAHL17 3h	PtrAHL17 6h	PtrAHL17 12h	PtrAHL17 24h
vs.	vs.	vs.	vs.	vs.		vs.	vs.	vs.	vs.	vs.
Line B	0h	0h	0h	0h		Line B	0h	0h	0h	0h
Unpaired t test						Unpaired t test
P value (two-tailed)	0.1	0.387	0.009	0.082		P value (two-tailed)	0.002	0.003	<0.000	<0.000
t, df	t=2.13 df=4	t=-0.969 df=4	t=-4.699 df=4	t=-2.309 df=4		t, df	t=-7.154 df=4	t=-6.38 df=4	t=-12.477 df=4	t=-20.639 df=4
Variable-PtrAHL20 expression level in root under drought stress						Variable-PtrAHL20 expression level in leaf under ABA treatment
Line A	PtrAHL20 3h	PtrAHL20 6h	PtrAHL20 12h	PtrAHL20 24h		Line A	PtrAHL20 3h	PtrAHL20 6h	PtrAHL20 12h	PtrAHL20 24h
vs.	vs.	vs.	vs.	vs.		vs.	vs.	vs.	vs.	vs.
Line B	0h	0h	0h	0h		Line B	0h	0h	0h	0h
Unpaired t test						Unpaired t test
P value (two-tailed)	0.35	<0.000	0.011	0.293		P value (two-tailed)	0.002	0.001	0.042	0.223
t, df	t=-1.057 df=4	t=-14.055 df=4	t=-4.54 df=4	t=-1.209 df=4		t, df	t=-7.673 df=4	t=-10.274 df=4	t=-2.953 df=4	t=-1.44 df=4
Variable-PtrAHL20 expression level in leaf under drought stress						Variable-PtrAHL20 expression level in leaf under ABA treatment
Line A	PtrAHL20 3h	PtrAHL20 6h	PtrAHL20 12h	PtrAHL20 24h		Line A	PtrAHL20 3h	PtrAHL20 6h	PtrAHL20 12h	PtrAHL20 24h
vs.	vs.	vs.	vs.	vs.		vs.	vs.	vs.	vs.	vs.
Line B	0h	0h	0h	0h		Line B	0h	0h	0h	0h
Unpaired t test						Unpaired t test
P value (two-tailed)	0.003	0.004	<0.000	0.06		P value (two-tailed)	<0.000	0.004	0.004	<0.000
t, df	t=-6.285 df=4	t=-5.977 df=4	t=-18.303 df=4	t=2.6 df=4		t, df	t=-17.092 df=4	t=-5.815 df=4	t=-5.947 df=4	t=-11.421 df=4
Variable-PtrAHL21 expression level in root under drought stress						Variable-PtrAHL21 expression level in leaf under ABA treatment
Line A	PtrAHL21 3h	PtrAHL21 6h	PtrAHL21 12h	PtrAHL21 24h		Line A	PtrAHL21 3h	PtrAHL21 6h	PtrAHL21 12h	PtrAHL21 24h
vs.	vs.	vs.	vs.	vs.		vs.	vs.	vs.	vs.	vs.
Line B	0h	0h	0h	0h		Line B	0h	0h	0h	0h
Unpaired t test						Unpaired t test
P value (two-tailed)	0.008	0.001	0.01	0.982		P value (two-tailed)	0.14	0.039	0.004	0.005
t, df	t=-4.875 df=4	t=-8.964 df=4	t=-4.624 df=4	t=-0.025 df=4		t, df	t=1.836 df=4	t=-3.037 df=4	t=-6.155 df=4	t=-5.662 df=4
Variable-PtrAHL21 expression level in leaf under drought stress						Variable-PtrAHL21 expression level in leaf under ABA treatment
Line A	PtrAHL21 3h	PtrAHL21 6h	PtrAHL21 12h	PtrAHL21 24h		Line A	PtrAHL21 3h	PtrAHL21 6h	PtrAHL21 12h	PtrAHL21 24h
vs.	vs.	vs.	vs.	vs.		vs.	vs.	vs.	vs.	vs.
Line B	0h	0h	0h	0h		Line B	0h	0h	0h	0h
Unpaired t test						Unpaired t test
P value (two-tailed)	0.001	0.001	0.001	0.001		P value (two-tailed)	0.093	0.001	0.003	0.003
t, df	t=9.027 df=4	t=10.268 df=4	t=9.133 df=4	t=9.276 df=4		t, df	t=2.198 df=4	t=9.93 df=4	t=6.715 df=4	t=6.6 df=4
Variable-PtrAHL22 expression level in root under drought stress						Variable-PtrAHL22 expression level in leaf under ABA treatment
Line A	PtrAHL22 3h	PtrAHL22 6h	PtrAHL22 12h	PtrAHL22 24h		Line A	PtrAHL22 3h	PtrAHL22 6h	PtrAHL22 12h	PtrAHL22 24h
vs.	vs.	vs.	vs.	vs.		vs.	vs.	vs.	vs.	vs.
Line B	0h	0h	0h	0h		Line B	0h	0h	0h	0h
Unpaired t test						Unpaired t test
P value (two-tailed)	0.047	<0.000	0.008	0.911		P value (two-tailed)	0.01	<0.000	<0.000	<0.000
t, df	t=-2.846 df=4	t=-10.481 df=4	t=-4.903 df=4	t=-0.119 df=4		t, df	t=-4.578 df=4	t=-44.142 df=4	t=-12.216 df=4	t=-17.6 df=4
Variable-PtrAHL22 expression level in leaf under drought stress						Variable-PtrAHL22 expression level in leaf under ABA treatment
Line A	PtrAHL22 3h	PtrAHL22 6h	PtrAHL22 12h	PtrAHL22 24h		Line A	PtrAHL22 3h	PtrAHL22 6h	PtrAHL22 12h	PtrAHL22 24h
vs.	vs.	vs.	vs.	vs.		vs.	vs.	vs.	vs.	vs.
Line B	0h	0h	0h	0h		Line B	0h	0h	0h	0h
Unpaired t test						Unpaired t test
P value (two-tailed)	0.001	0.01	<0.000	0.013		P value (two-tailed)	0.17	0.003	0.006	0.097
t, df	t=-8.367 df=4	t=-4.615 df=4	t=-10.686 df=4	t=-4.241 df=4		t, df	t=-1.672 df=4	t=-6.537 df=4	t=-5.287 df=4	t=-2.155 df=4
Variable-PtrAHL23 expression level in root under drought stress						Variable-PtrAHL23 expression level in leaf under ABA treatment
Line A	PtrAHL23 3h	PtrAHL23 6h	PtrAHL23 12h	PtrAHL23 24h		Line A	PtrAHL23 3h	PtrAHL23 6h	PtrAHL23 12h	PtrAHL23 24h
vs.	vs.	vs.	vs.	vs.		vs.	vs.	vs.	vs.	vs.
Line B	0h	0h	0h	0h		Line B	0h	0h	0h	0h
Unpaired t test						Unpaired t test
P value (two-tailed)	0.945	0.006	<0.000	<0.000		P value (two-tailed)	0.352	0.089	0.048	0.234
t, df	t=-0.073 df=4	t=-5.26 df=4	t=-13.735 df=4	t=-10.372 df=4		t, df	t=1.052 df=4	t=2.241 df=4	t=2.82 df=4	t=1.402 df=4
Variable-PtrAHL23 expression level in leaf under drought stress						Variable-PtrAHL23 expression level in leaf under ABA treatment
Line A	PtrAHL23 3h	PtrAHL23 6h	PtrAHL23 12h	PtrAHL23 24h		Line A	PtrAHL23 3h	PtrAHL23 6h	PtrAHL23 12h	PtrAHL23 24h
vs.	vs.	vs.	vs.	vs.		vs.	vs.	vs.	vs.	vs.
Line B	0h	0h	0h	0h		Line B	0h	0h	0h	0h
Unpaired t test						Unpaired t test
P value (two-tailed)	<0.000	0.001	0.04	0.001		P value (two-tailed)	0.026	0.018	0.412	0.095
t, df	t=-10.983 df=4	t=-8.746 df=4	t=-2.991 df=4	t=-9.138 df=4		t, df	t=3.473 df=4	t=-3.902 df=4	t=-0.914 df=4	t=2.175 df=4
Variable-PtrAHL27 expression level in root under drought stress						Variable-PtrAHL27 expression level in leaf under ABA treatment
Line A	PtrAHL27 3h	PtrAHL27 6h	PtrAHL27 12h	PtrAHL27 24h		Line A	PtrAHL27 3h	PtrAHL27 6h	PtrAHL27 12h	PtrAHL27 24h
vs.	vs.	vs.	vs.	vs.		vs.	vs.	vs.	vs.	vs.
Line B	0h	0h	0h	0h		Line B	0h	0h	0h	0h
Unpaired t test						Unpaired t test
P value (two-tailed)	0.004	<0.000	<0.000	<0.000		P value (two-tailed)	<0.000	<0.000	<0.000	0.001
t, df	t=-5.845 df=4	t=-11.889 df=4	t=-14.184 df=4	t=-12.65 df=4		t, df	t=-10.891 df=4	t=-35.233 df=4	t=-18.631 df=4	t=-9.946 df=4
Variable-PtrAHL27 expression level in leaf under drought stress						Variable-PtrAHL27 expression level in leaf under ABA treatment
Line A	PtrAHL27 3h	PtrAHL27 6h	PtrAHL27 12h	PtrAHL27 24h		Line A	PtrAHL27 3h	PtrAHL27 6h	PtrAHL27 12h	PtrAHL27 24h
vs.	vs.	vs.	vs.	vs.		vs.	vs.	vs.	vs.	vs.
Line B	0h	0h	0h	0h		Line B	0h	0h	0h	0h
Unpaired t test						Unpaired t test
P value (two-tailed)	<0.000	0.001	0.06	0.001		P value (two-tailed)	<0.000	0.001	<0.000	0.001
t, df	t=-38.465 df=4	t=-9.168 df=4	t=-2.596 df=4	t=-10.103 df=4		t, df	t=-26.498 df=4	t=-9.305 df=4	t=-64.738 df=4	t=-9.678 df=4
Variable-PtrAHL29 expression level in root under drought stress						Variable-PtrAHL29 expression level in leaf under ABA treatment
Line A	PtrAHL29 3h	PtrAHL29 6h	PtrAHL29 12h	PtrAHL29 24h		Line A	PtrAHL29 3h	PtrAHL29 6h	PtrAHL29 12h	PtrAHL29 24h
vs.	vs.	vs.	vs.	vs.		vs.	vs.	vs.	vs.	vs.
Line B	0h	0h	0h	0h		Line B	0h	0h	0h	0h
Unpaired t test						Unpaired t test
P value (two-tailed)	0.014	0.003	0.002	0.007		P value (two-tailed)	0.048	0.001	0.023	0.001
t, df	t=-4.195 df=4	t=-6.704 df=4	t=-7.132 df=4	t=-5.037 df=4		t, df	t=-2.809 df=4	t=-9.234 df=4	t=-3.568 df=4	t=-9.619 df=4
Variable-PtrAHL29 expression level in leaf under drought stress						Variable-PtrAHL29 expression level in leaf under ABA treatment
Line A	PtrAHL29 3h	PtrAHL29 6h	PtrAHL29 12h	PtrAHL29 24h		Line A	PtrAHL29 3h	PtrAHL29 6h	PtrAHL29 12h	PtrAHL29 24h
vs.	vs.	vs.	vs.	vs.		vs.	vs.	vs.	vs.	vs.
Line B	0h	0h	0h	0h		Line B	0h	0h	0h	0h
Unpaired t test						Unpaired t test
P value (two-tailed)	0.191	0.001	0.002	<0.000		P value (two-tailed)	0.363	0.068	0.004	<0.000
t, df	t=-1.571 df=4	t=-9.503 df=4	t=-7.676 df=4	t=-14.94 df=4		t, df	t=-1.027 df=4	t=-2.476 df=4	t=-5.871 df=4	t=-49.241 df=4
Variable-PtrAHL31 expression level in root under drought stress						Variable-PtrAHL31 expression level in leaf under ABA treatment
Line A	PtrAHL31 3h	PtrAHL31 6h	PtrAHL31 12h	PtrAHL31 24h		Line A	PtrAHL31 3h	PtrAHL31 6h	PtrAHL31 12h	PtrAHL31 24h
vs.	vs.	vs.	vs.	vs.		vs.	vs.	vs.	vs.	vs.
Line B	0h	0h	0h	0h		Line B	0h	0h	0h	0h
Unpaired t test						Unpaired t test
P value (two-tailed)	0.053	0.163	0.097	0.506		P value (two-tailed)	0.216	0.551	0.025	0.193
t, df	t=2.729 df=4	t=-1.709 df=4	t=-2.159 df=4	t=-0.73 df=4		t, df	t=1.469 df=4	t=-0.651 df=4	t=-3.497 df=4	t=-1.565 df=4
Variable-PtrAHL31 expression level in leaf under drought stress						Variable-PtrAHL31 expression level in leaf under ABA treatment
Line A	PtrAHL31 3h	PtrAHL31 6h	PtrAHL31 12h	PtrAHL31 24h		Line A	PtrAHL31 3h	PtrAHL31 6h	PtrAHL31 12h	PtrAHL31 24h
vs.	vs.	vs.	vs.	vs.		vs.	vs.	vs.	vs.	vs.
Line B	0h	0h	0h	0h		Line B	0h	0h	0h	0h
Unpaired t test						Unpaired t test
P value (two-tailed)	0.95	0.964	0.001	<0.000		P value (two-tailed)	0.029	0.007	0.002	0.006
t, df	t=0.066 df=4	t=-0.048 df=4	t=-9.035 df=4	t=-12.08 df=4		t, df	t=3.317 df=4	t=-5.184 df=4	t=-7.127 df=4	t=-5.388 df=4
Variable-PtrAHL34 expression level in root under drought stress						Variable-PtrAHL34 expression level in leaf under ABA treatment
Line A	PtrAHL34 3h	PtrAHL34 6h	PtrAHL34 12h	PtrAHL34 24h		Line A	PtrAHL34 3h	PtrAHL34 6h	PtrAHL34 12h	PtrAHL34 24h
vs.	vs.	vs.	vs.	vs.		vs.	vs.	vs.	vs.	vs.
Line B	0h	0h	0h	0h		Line B	0h	0h	0h	0h
Unpaired t test						Unpaired t test
P value (two-tailed)	0.001	0.005	0.016	0.888		P value (two-tailed)	0.003	0.01	0.002	0.096
t, df	t=-8.026 df=4	-5.489 df=4	-4.046 df=4	t=-0.15 df=4		t, df	t=-6.273 df=4	t=-4.654 df=4	t=-6.796 df=4	t=-2.167 df=4
Variable-PtrAHL34 expression level in leaf under drought stress						Variable-PtrAHL34 expression level in leaf under ABA treatment
Line A	PtrAHL34 3h	PtrAHL34 6h	PtrAHL34 12h	PtrAHL34 24h		Line A	PtrAHL34 3h	PtrAHL34 6h	PtrAHL34 12h	PtrAHL34 24h
vs.	vs.	vs.	vs.	vs.		vs.	vs.	vs.	vs.	vs.
Line B	0h	0h	0h	0h		Line B	0h	0h	0h	0h
Unpaired t test						Unpaired t test
P value (two-tailed)	0.769	0.011	0.04	<0.000		P value (two-tailed)	0.562	0.031	0.004	<0.000
t, df	t=-0.314 df=4	t=-4.486 df=4	t=-2.986 df=4	t=-10.455 df=4		t, df	t=-0.631 df=4	t=-3.247 df=4	t=-6.135 df=4	t=-12.291 df=4
Variable-PtrAHL36 expression level in root under drought stress						Variable-PtrAHL36 expression level in leaf under ABA treatment
Line A	PtrAHL36 3h	PtrAHL36 6h	PtrAHL36 12h	PtrAHL36 24h		Line A	PtrAHL36 3h	PtrAHL36 6h	PtrAHL36 12h	PtrAHL36 24h
vs.	vs.	vs.	vs.	vs.		vs.	vs.	vs.	vs.	vs.
Line B	0h	0h	0h	0h		Line B	0h	0h	0h	0h
Unpaired t test						Unpaired t test
P value (two-tailed)	0.001	<0.000	0.008	0.002		P value (two-tailed)	<0.000	0.004	0.225	<0.000
t, df	t=-9.623 df=4	t=-16.318 df=4	t=-4.894 df=4	t=-7.703 df=4		t, df	t=-21.549 df=4	t=-6.029 df=4	t=-1.434 df=4	t=-22.083 df=4
Variable-PtrAHL36 expression level in leaf under drought stress						Variable-PtrAHL36 expression level in leaf under ABA treatment
Line A	PtrAHL36 3h	PtrAHL36 6h	PtrAHL36 12h	PtrAHL36 24h		Line A	PtrAHL36 3h	PtrAHL36 6h	PtrAHL36 12h	PtrAHL36 24h
vs.	vs.	vs.	vs.	vs.		vs.	vs.	vs.	vs.	vs.
Line B	0h	0h	0h	0h		Line B	0h	0h	0h	0h
Unpaired t test						Unpaired t test
P value (two-tailed)	0.029	0.06	0.719	0.114		P value (two-tailed)	0.4	0.711	0.058	0.943
t, df	t=-3.316 df=4	t=-2.602 df=4	t=-0.386 df=4	t=2.013df=4		t, df	t=0.94 df=4	t=0.398 df=4	t=-2.629 df=4	-0.076
