# Supplementary material for: Comprehensive analysis of AHL gene family and their expression under drought stress and ABA treatment in Populus trichocarpa
Source: PeerJ. 2021 Feb 17;9:e10932. doi: 10.7717/peerj.10932 (PMC7896510; doi:10.7717/peerj.10932)
Supplement: Table S4 [file peerj-09-10932-s004.xlsx]

## Sheet: MatrixOutput
Supplementary Table S4. The phylogenetic distance of AHLs between multiple lineages.
PtrAHL1
PtrAHL2	1.28785
PtrAHL3	0.912713	1.5221
PtrAHL4	1.43281	0.672094	1.46501
PtrAHL5	0.968801	1.335	1.03029	1.33805
PtrAHL6	1.54441	1.07971	1.53769	1.14036	1.48473
PtrAHL7	1.30446	0.811833	1.40658	0.786324	1.40594	1.14513
PtrAHL8	0.97405	1.33041	0.933682	1.2864	0.830524	1.43992	1.32957
PtrAHL9	1.36054	0.647338	1.31153	0.689202	1.37778	1.06311	0.68505	1.30966
PtrAHL10	1.43355	0.897243	1.40658	0.888382	1.42521	1.12781	0.942858	1.47542	0.982202
PtrAHL11	0.971073	1.42712	0.398972	1.36657	0.937874	1.54464	1.38225	0.87693	1.2918	1.39038
PtrAHL12	1.32272	0.252788	1.44392	0.710847	1.37126	1.09861	0.802898	1.32957	0.64304	0.933616	1.35857
PtrAHL13	0.728923	1.42646	0.838564	1.37451	0.796626	1.46228	1.37029	0.853184	1.25722	1.44589	0.82063	1.42646
PtrAHL14	1.00181	1.36399	0.978595	1.35644	0.117783	1.47154	1.40982	0.807923	1.36524	1.4816	0.884764	1.34562	0.838329
PtrAHL15	1.38629	0.721926	1.46102	0.107246	1.33805	1.18328	0.794168	1.2864	0.693147	0.92381	1.36258	0.743337	1.39813	1.35644
PtrAHL16	0.753772	1.41645	0.0810159	1.35758	0.808749	1.40571	1.34855	0.757686	1.25536	1.25034	0.363871	1.34373	0.697602	0.751591	1.38148
PtrAHL17	1.29168	0.033787	1.54441	0.679062	1.35314	1.07971	0.828227	1.36365	0.647338	0.916291	1.41059	0.252788	1.43039	1.38256	0.721926	1.41645
PtrAHL18	0.170761	1.37103	0.930731	1.42902	1.0376	1.5221	1.31885	0.979692	1.42639	1.53148	0.980829	1.40982	0.732368	1.0349	1.44502	0.77319	1.37487
PtrAHL19	1.04491	1.39013	1.04934	1.3633	1.0376	1.53097	1.40626	1.09517	1.35618	1.41856	0.993252	1.29668	1.00528	1.0376	1.34827	0.90397	1.39396	1.04145
PtrAHL20	1.35857	0.805451	1.45412	0.834005	1.30716	1.10652	0.613932	1.36258	0.798508	0.966553	1.47182	0.784814	1.31455	1.32567	0.842443	1.4321	0.830348	1.41908	1.33181
PtrAHL21	1.4018	0.914347	1.41908	0.918194	1.40946	1.14668	0.988376	1.4343	1.01473	0.105361	1.36593	0.979553	1.50408	1.49841	0.935339	1.25034	0.933956	1.53148	1.46102	0.976915
PtrAHL22	1.30553	0.597837	1.35272	0.651647	1.33223	1.0116	0.634058	1.24571	0.121361	0.894312	1.31698	0.600526	1.25276	1.31945	0.664039	1.2872	0.597837	1.37231	1.34452	0.733602	0.952824
PtrAHL23	0.987563	1.37504	0.92999	1.28785	0.824999	1.46102	1.32658	0.164677	1.33061	1.41369	0.874031	1.34501	0.839201	0.809448	1.30184	0.743272	1.39384	0.984202	1.04885	1.37845	1.39019	1.26695
PtrAHL24	1.2625	0.783434	1.40658	0.74841	1.36295	1.15331	0.119491	1.29277	0.676887	0.968376	1.40255	0.74841	1.32377	1.38238	0.771399	1.35272	0.791339	1.31497	1.37055	0.618536	0.998529	0.650947	1.29415
PtrAHL25	1.31634	0.8232	1.48755	0.809165	1.35772	0.948158	0.83679	1.38996	0.858022	1.00165	1.42583	0.824175	1.36717	1.36134	0.846117	1.35335	0.834647	1.35409	1.43141	0.81275	1.06983	0.755389	1.37552	0.849656
PtrAHL26	1.35214	0.66998	1.46228	0.740775	1.34438	1.09074	0.689264	1.3116	0.71868	0.958523	1.46771	0.693147	1.35766	1.36717	0.764891	1.33403	0.66998	1.42583	1.43039	0.741937	1.0402	0.644998	1.33094	0.654828	0.579034
PtrAHL27	1.57489	1.08352	1.54881	1.16315	1.48082	0.176279	1.11004	1.41908	1.01764	1.13898	1.54881	1.10616	1.41099	1.46764	1.18231	1.41585	1.09482	1.51591	1.5061	1.09861	1.14306	0.97651	1.4744	1.11781	1.02664	1.07927
PtrAHL28	1.0582	1.39794	1.10532	1.35942	1.10866	1.58104	1.43904	1.14464	1.34741	1.44299	1.12238	1.37845	0.991798	1.10194	1.34438	0.982202	1.41755	1.06471	0.162339	1.35107	1.50408	1.31945	1.10546	1.38238	1.42347	1.46764	1.55409
PtrAHL29	1.31497	0.669617	1.46359	0.741544	1.3287	1.04012	0.685304	1.29514	0.710097	0.977034	1.48748	0.685242	1.31041	1.33657	0.766054	1.34783	0.669617	1.37079	1.41458	0.721662	1.07234	0.631993	1.33005	0.658192	0.584076	0.071459	1.02962	1.45585
PtrAHL30	1.35664	0.805789	1.46011	0.824175	1.3385	0.965081	0.827678	1.41528	0.859132	1.00982	1.39794	0.79967	1.38629	1.35542	0.851971	1.31219	0.816941	1.37961	1.40844	0.802898	1.08091	0.76758	1.41487	0.8232	0.099922	0.585022	1.0245	1.41571	0.593397
PtrAHL31	1.05476	1.46248	0.667668	1.37079	1.05121	1.50818	1.37833	0.985284	1.28182	1.38629	0.599379	1.38629	1.0089	1.00918	1.39813	0.584513	1.46634	1.06471	0.978533	1.38629	1.40626	1.28844	0.946343	1.36657	1.4986	1.45299	1.48573	1.02621	1.44082	1.48964
PtrAHL32	1.39331	1.66806	1.14564	1.63457	1.22445	1.72495	1.63102	1.21334	1.58563	1.78129	1.20275	1.55367	1.13251	1.15776	1.69773	1.00823	1.65292	1.40399	1.30625	1.74557	1.81681	1.62668	1.22723	1.63457	1.59645	1.59847	1.78813	1.35927	1.58365	1.54692	1.19705
PtrAHL33	1.33904	0.624154	1.58515	0.741544	1.30595	1.02253	0.742337	1.36977	0.714653	0.9494	1.44692	0.632059	1.26567	1.31388	0.737243	1.45316	0.63908	1.38225	1.47038	0.713766	1.0068	0.665996	1.35766	0.729961	0.609182	0.378938	1.02253	1.4744	0.366104	0.59358	1.49995	1.68269
PtrAHL34	0.986998	1.40658	0.398972	1.37833	0.952658	1.54045	1.35051	0.882084	1.28729	1.38629	0.0575238	1.35455	0.808027	0.889857	1.39032	0.369442	1.39032	0.977146	0.999012	1.45001	1.3618	1.31219	0.879085	1.38225	1.40594	1.42849	1.54464	1.12938	1.44692	1.40982	0.620985	1.18696	1.44271
PtrAHL35	1.25662	0.264072	1.46102	0.725008	1.32366	1.09118	0.810041	1.31497	0.693147	0.94122	1.36657	0.0882406	1.37451	1.29928	0.757686	1.36243	0.255223	1.33732	1.31497	0.803736	0.983377	0.644357	1.31603	0.751558	0.804787	0.685425	1.11737	1.41413	0.677522	0.783625	1.36688	1.56082	0.624679	1.33181
PtrAHL36	0.708846	1.42139	0.825636	1.4018	0.824308	1.51012	1.36688	0.840472	1.31408	1.49393	0.799757	1.43739	0.130906	0.820078	1.43739	0.675603	1.44121	0.705726	0.985535	1.34307	1.53504	1.29142	0.819441	1.32176	1.44036	1.37003	1.4921	0.987947	1.31867	1.42594	1.01776	1.10954	1.34093	0.796005	1.4018
PtrAHL37	1.32526	1.5953	1.11285	1.54756	1.16519	1.62779	1.52748	1.15618	1.49611	1.64866	1.13989	1.48808	1.09861	1.10539	1.57144	0.992805	1.59886	1.335	1.28785	1.59142	1.64164	1.50834	1.18124	1.53103	1.45018	1.46634	1.68495	1.29473	1.43583	1.39599	1.19705	0.185717	1.59109	1.12478	1.49522	1.06289
AtAHL1	1.01776	1.54949	0.472476	1.52761	1.01807	1.46501	1.48863	1.00663	1.2353	1.40594	0.520614	1.50602	0.908991	1.00359	1.54174	0.372926	1.55335	1.0081	1.04034	1.55117	1.39408	1.28189	0.97538	1.51591	1.42293	1.50602	1.47038	1.10197	1.49034	1.40068	0.753772	1.23561	1.55516	0.533891	1.50602	0.928824	1.16662
AtAHL2	1.06327	1.57022	0.49393	1.52847	1.0782	1.4816	1.42372	1.03318	1.34673	1.37029	0.641523	1.58563	0.906901	1.07158	1.58563	0.463773	1.59363	1.0325	1.13986	1.52522	1.335	1.39118	1.02752	1.49995	1.4526	1.49393	1.49581	1.18717	1.51865	1.4526	0.774825	1.20754	1.54592	0.619514	1.58563	0.927341	1.17245	0.337088
AtAHL3	1.15438	1.48755	0.838137	1.42403	1.07697	1.51378	1.51345	1.03875	1.31219	1.51513	0.814919	1.42837	1.01967	1.06191	1.42403	0.697016	1.47498	1.10201	1.14693	1.53668	1.49124	1.35058	1.03347	1.50037	1.4513	1.52305	1.48698	1.21219	1.5291	1.4075	0.820981	1.36418	1.51763	0.840928	1.40506	1.03799	1.31539	0.879657	0.936556
AtAHL4	1.15044	1.45059	0.787835	1.40451	0.999877	1.53668	1.51878	1.05766	1.36593	1.45425	0.772659	1.45425	0.976145	0.977699	1.43436	0.674171	1.45425	1.16857	1.08913	1.51513	1.43141	1.37764	1.06122	1.52606	1.40028	1.54903	1.52305	1.13016	1.51717	1.35239	0.81093	1.26924	1.50596	0.790376	1.43075	0.994623	1.27766	0.885154	0.893124	0.331167
AtAHL5	0.577315	1.3606	1.05476	1.47498	1.04716	1.5506	1.36022	1.06407	1.34093	1.52826	1.024	1.42837	0.808596	1.05336	1.44692	0.888541	1.33574	0.579609	1.16971	1.42583	1.52826	1.2782	1.05842	1.32745	1.45932	1.46385	1.5442	1.18771	1.44036	1.48621	1.06905	1.46417	1.47154	1.03033	1.38629	0.826244	1.42327	1.1538	1.19254	1.23214	1.28983
AtAHL6	1.1753	1.48384	0.803075	1.47498	1.15057	1.60944	1.45636	1.14145	1.40799	1.51345	0.803813	1.48915	1.12719	1.10178	1.47129	0.735872	1.50037	1.20846	1.14467	1.58317	1.47637	1.45143	1.15427	1.4929	1.57791	1.67652	1.56009	1.2219	1.625	1.51831	0.542936	1.23969	1.67788	0.807751	1.53054	1.12288	1.25112	0.914763	0.937209	0.934063	0.862224	1.20719
AtAHL7	1.07014	1.50408	0.641523	1.48473	1.02323	1.53355	1.4824	0.953332	1.44135	1.5391	0.651674	1.41458	0.95935	0.997516	1.49821	0.569626	1.48638	1.09142	1.12546	1.57756	1.49393	1.43984	0.949081	1.48638	1.39777	1.49611	1.54592	1.15986	1.47998	1.37504	0.764606	1.28239	1.52688	0.654681	1.43904	0.931272	1.2311	0.775953	0.795169	0.954218	0.892385	1.12339	0.870287
AtAHL8	1.14837	1.32914	1.14706	1.31432	0.645586	1.58697	1.43281	0.961646	1.41504	1.35688	1.02752	1.30053	1.01325	0.645586	1.30053	0.975195	1.31901	1.18681	1.13534	1.39396	1.35314	1.35618	0.951329	1.39396	1.44156	1.38629	1.58317	1.20617	1.38629	1.44607	1.07938	1.33433	1.35504	1.03385	1.34249	1.02381	1.28364	1.16186	1.21208	1.18022	1.19048	1.18617	1.27655	1.1127
AtAHL9	0.806354	1.53668	1.01776	1.45636	1.01562	1.57022	1.4018	1.02498	1.3819	1.53784	1.0125	1.474	0.608248	0.995803	1.3788	0.832461	1.54045	0.838137	1.16449	1.45189	1.59393	1.30881	1.00181	1.37857	1.38996	1.43904	1.60156	1.20172	1.40658	1.41407	1.18377	1.23519	1.45001	1.01885	1.44502	0.604594	1.18756	1.0782	1.15745	1.2073	1.15986	0.908856	1.26778	1.10931	0.981888
AtAHL10	1.03977	1.39396	0.999012	1.33732	0.820981	1.48808	1.39019	0.559616	1.2934	1.51591	0.895013	1.34827	0.942959	0.842183	1.32272	0.757686	1.3825	1.00823	1.07547	1.41458	1.50804	1.23146	0.558142	1.34048	1.47233	1.39025	1.46634	1.18287	1.40658	1.4513	1.02761	1.29003	1.47038	0.891423	1.3633	0.952785	1.22867	1.06307	1.09861	1.11147	1.07677	1.17468	1.14837	1.04679	1.02651	1.08545
AtAHL11	0.844254	1.52305	1.04784	1.46385	0.97141	1.50991	1.43739	1.07264	1.41227	1.49462	1.01801	1.51171	0.644357	0.96117	1.43583	0.872806	1.50971	0.877305	1.14028	1.49428	1.56482	1.34993	1.03875	1.4018	1.38629	1.40564	1.53917	1.18812	1.37469	1.38291	1.27489	1.22378	1.36657	1.03476	1.4816	0.624361	1.18124	1.11565	1.15268	1.15214	1.14837	0.923781	1.31928	1.08433	1.00215	0.35582	1.09537
AtAHL12	0.633958	1.48314	1.04982	1.55335	1.11482	1.5816	1.49821	1.09531	1.5419	1.63315	1.04982	1.45862	0.787812	1.12123	1.55719	0.92514	1.45365	0.630905	1.23309	1.53647	1.65336	1.50171	1.07919	1.42646	1.56564	1.50213	1.63363	1.21847	1.47689	1.57208	1.11255	1.41064	1.51227	1.06686	1.44595	0.806224	1.38282	1.18909	1.24064	1.29159	1.32013	0.235086	1.28494	1.14564	1.24505	0.920931	1.21062	0.933465
AtAHL13	1.24833	1.30517	1.21561	1.29227	0.648344	1.56357	1.52748	1.01444	1.36258	1.41838	1.05647	1.3173	1.0378	0.648106	1.29227	0.978078	1.30868	1.24537	1.17943	1.45323	1.38981	1.3196	1.02134	1.49165	1.45862	1.40425	1.58457	1.18647	1.45323	1.48638	1.16436	1.40487	1.32082	1.08214	1.35145	1.06257	1.37402	1.15773	1.218	1.23969	1.21676	1.24449	1.33736	1.14938	0.360897	1.14091	1.04194	1.09571	1.28385
AtAHL14	1.37651	1.58583	1.37978	1.5247	1.26204	1.71715	1.60944	1.36129	1.66114	1.70138	1.30388	1.58889	1.24577	1.2436	1.58924	1.12059	1.60604	1.34758	1.33307	1.57208	1.73234	1.63049	1.37387	1.54045	1.70011	1.63457	1.67868	1.39268	1.60227	1.72338	1.33055	0.673836	1.68858	1.31317	1.56245	1.22583	0.66529	1.39268	1.34707	1.44692	1.42223	1.37722	1.40767	1.38971	1.48765	1.25768	1.30241	1.30674	1.38949
AtAHL15	1.31705	0.855882	1.59423	0.844832	1.45898	1.02808	0.916291	1.42139	0.837819	1.0509	1.42712	0.814627	1.37845	1.46267	0.86592	1.38629	0.88574	1.37504	1.46508	0.85499	1.09109	0.752121	1.46508	0.871674	0.532308	0.629068	1.04982	1.40534	0.638884	0.516397	1.5506	1.60944	0.649975	1.46102	0.822995	1.37857	1.50935	1.58365	1.5717	1.55996	1.49165	1.47867	1.55269	1.49428	1.53923	1.3825	1.36399	1.31805	1.55719
AtAHL16	1.27103	0.661144	1.33123	0.718045	1.24171	1.02629	0.684779	1.23214	0.380098	1.00097	1.31945	0.614366	1.15577	1.24615	0.747668	1.31909	0.653301	1.33772	1.25503	0.759105	1.04797	0.351844	1.22101	0.667829	0.8172	0.715223	1.04982	1.24594	0.715223	0.800778	1.24594	1.56862	0.702036	1.30236	0.673106	1.19484	1.49581	1.36372	1.40499	1.30966	1.37778	1.31847	1.43155	1.39091	1.34514	1.32405	1.2644	1.33856	1.46634
AtAHL17	1.39473	0.948039	1.42639	0.945643	1.33005	1.09074	0.962037	1.38629	0.945738	0.407326	1.39075	0.978078	1.39067	1.33829	0.97538	1.26052	0.95885	1.51682	1.34807	0.978166	0.431932	0.876426	1.39045	0.974158	0.971273	0.920449	1.07904	1.35669	0.916291	0.963576	1.44371	1.62886	0.975195	1.36859	0.943291	1.3692	1.48698	1.39914	1.39503	1.48638	1.50804	1.45701	1.48808	1.51293	1.35857	1.48329	1.41653	1.46359	1.6603
AtAHL18	1.3007	0.508173	1.44238	0.751255	1.29494	1.1233	0.783531	1.20544	0.706106	0.987827	1.31484	0.460525	1.28353	1.29928	0.781254	1.33086	0.514818	1.36098	1.33772	0.780923	1.04145	0.657429	1.22465	0.748129	0.877824	0.676198	1.1233	1.35511	0.688901	0.845986	1.4132	1.75625	0.668041	1.28093	0.435679	1.27665	1.61343	1.41819	1.47247	1.35239	1.4031	1.49581	1.62668	1.51787	1.36949	1.335	1.27297	1.38205	1.55375
AtAHL19	1.41755	0.743062	1.39794	0.743062	1.45158	1.12915	0.75997	1.26637	0.738329	1.05925	1.3942	0.689409	1.25878	1.43954	0.770705	1.32292	0.750967	1.38244	1.47018	0.772554	1.07687	0.684563	1.31219	0.685543	0.74298	0.432421	1.10616	1.44121	0.42552	0.70351	1.44502	1.6857	0.365355	1.359	0.738957	1.31388	1.59904	1.53054	1.54949	1.40089	1.41885	1.46267	1.54648	1.44209	1.47727	1.50991	1.44981	1.51929	1.53148
AtAHL20	1.31568	0.733969	1.4816	0.806002	1.3047	1.05555	0.798065	1.26758	0.823669	1.07949	1.43423	0.767255	1.31219	1.34307	0.818835	1.36196	0.733969	1.35812	1.3622	0.804851	1.08705	0.77319	1.30208	0.733969	0.660476	0.383959	1.03282	1.43185	0.401835	0.649975	1.4031	1.56101	0.495134	1.44799	0.758744	1.32493	1.44502	1.43589	1.45945	1.37857	1.41707	1.48082	1.60551	1.46359	1.38232	1.36559	1.3622	1.35051	1.54182
AtAHL21	1.38629	0.720124	1.41227	0.329924	1.31276	1.20271	0.735543	1.17657	0.713598	0.898999	1.42078	0.735218	1.36977	1.31677	0.34527	1.27297	0.735872	1.44895	1.31455	0.793231	0.930057	0.667395	1.2164	0.724157	0.873273	0.787638	1.19507	1.31455	0.780159	0.869604	1.34933	1.73092	0.726484	1.43423	0.735218	1.41963	1.61313	1.43262	1.46494	1.41059	1.41369	1.39813	1.46899	1.5294	1.32567	1.41963	1.33418	1.51012	1.52277
AtAHL22	1.45636	0.438426	1.50213	0.696638	1.3788	1.09861	0.81971	1.31705	0.697076	0.969739	1.4343	0.39355	1.41413	1.41286	0.710722	1.35812	0.433149	1.53668	1.44595	0.819996	1.01254	0.644751	1.34622	0.81093	0.887789	0.685484	1.10966	1.48314	0.693147	0.873451	1.44981	1.80212	0.677643	1.37079	0.405465	1.45747	1.68434	1.55719	1.53248	1.50225	1.49522	1.49327	1.55633	1.56398	1.33944	1.48915	1.34562	1.44411	1.59423
AtAHL23	1.35161	0.667645	1.39893	0.267717	1.359	1.20026	0.788457	1.21487	0.76214	0.939105	1.3535	0.689491	1.34993	1.36295	0.304369	1.30093	0.674865	1.3942	1.42372	0.81093	0.947181	0.736072	1.231	0.738268	0.853333	0.737961	1.18427	1.40282	0.721897	0.872616	1.34993	1.71919	0.697204	1.36559	0.689517	1.39851	1.60586	1.45299	1.41602	1.35942	1.35644	1.474	1.4382	1.50408	1.31985	1.36657	1.30874	1.4343	1.50206
AtAHL24	1.30425	0.390275	1.49034	0.707332	1.36098	1.13251	0.824175	1.36432	0.720762	0.973449	1.41059	0.398569	1.41804	1.40478	0.728993	1.31928	0.390275	1.38629	1.37126	0.829279	0.972128	0.672443	1.39362	0.774373	0.893072	0.685484	1.16761	1.42521	0.66998	0.86878	1.47018	1.58924	0.685365	1.41059	0.407191	1.41327	1.55304	1.52147	1.4921	1.48449	1.49522	1.41487	1.54536	1.5221	1.34491	1.48011	1.41615	1.52826	1.48384
AtAHL25	1.41908	0.765837	1.45821	0.761615	1.41804	1.13062	0.630409	1.27297	0.80781	0.940007	1.45412	0.74599	1.44589	1.39019	0.785521	1.47963	0.773805	1.43185	1.36657	0.617578	1.00188	0.742819	1.27465	0.648235	0.792847	0.733969	1.08299	1.37055	0.721897	0.771987	1.44392	1.59142	0.684984	1.43262	0.749237	1.43992	1.5059	1.53647	1.51035	1.40911	1.44238	1.38244	1.5329	1.5204	1.49081	1.50408	1.29135	1.45585	1.46899
AtAHL26	1.34735	0.361013	1.59847	0.7106	1.4072	1.11696	0.833599	1.43997	0.716678	0.991798	1.4343	0.398639	1.4526	1.45037	0.703582	1.35335	0.369217	1.43075	1.41246	0.835421	0.974743	0.676618	1.46863	0.807452	0.913007	0.7277	1.12813	1.48384	0.720333	0.901548	1.54401	1.62924	0.670333	1.4343	0.412314	1.46267	1.56143	1.57435	1.5619	1.55645	1.5506	1.50579	1.56791	1.54174	1.33295	1.54648	1.49204	1.64107	1.58457
AtAHL27	1.37857	0.745204	1.51012	0.799307	1.39019	1.114	0.603832	1.35552	0.764456	1.01628	1.43185	0.741216	1.37029	1.45862	0.791339	1.43119	0.752866	1.37469	1.46764	0.726178	1.00228	0.741508	1.35599	0.610181	0.948494	0.805065	1.13753	1.47542	0.784497	0.932094	1.4598	1.88425	0.725937	1.41099	0.771399	1.39813	1.73342	1.59783	1.56534	1.4929	1.48599	1.4366	1.53668	1.54045	1.33123	1.39794	1.37469	1.4018	1.50804
AtAHL28	1.1984	0.884202	1.21924	0.887303	1.28647	1.00001	0.7874	1.21149	0.830006	0.38065	1.17445	0.889622	1.23296	1.24725	0.885038	1.21924	0.884202	1.27536	1.24746	0.903219	0.402956	0.784955	1.17445	0.85972	0.862224	0.836659	0.987655	1.2872	0.854415	0.84372	1.16431	1.6043	0.847298	1.17445	0.861661	1.21924	1.47145	1.1815	1.26113	1.32687	1.33702	1.30462	1.47331	1.32312	1.22821	1.28647	1.28433	1.20951	1.49877
AtAHL29	1.33181	0.766967	1.40726	0.734899	1.41504	1.10652	0.59493	1.35812	0.749076	1.01739	1.40726	0.778803	1.4114	1.47038	0.758429	1.44817	0.775064	1.36258	1.39851	0.792847	1.06471	0.711005	1.34307	0.618536	0.892589	0.738329	1.09468	1.42311	0.734305	0.923537	1.44082	1.74193	0.726764	1.4031	0.798098	1.39032	1.60579	1.60944	1.60526	1.46634	1.42461	1.39408	1.53148	1.56534	1.34768	1.46102	1.39446	1.5001	1.4921
OsAHL1	1.54045	1.0791	1.36688	1.05053	1.48664	1.35864	1.10837	1.33196	1.04835	1.21345	1.35758	1.10851	1.55429	1.51413	1.08401	1.3916	1.0791	1.54045	1.40118	1.14241	1.24571	1.02642	1.31291	1.07965	1.08357	0.995718	1.29774	1.46152	1.04145	1.10358	1.36148	1.70952	1.09355	1.35758	1.12318	1.53533	1.58591	1.48456	1.4409	1.43881	1.44807	1.52606	1.55814	1.55814	1.45181	1.4612	1.42285	1.57973	1.69513
OsAHL2	1.41878	0.947613	1.41473	0.922862	1.38174	1.08603	0.933912	1.39091	0.918587	0.942043	1.44692	0.963438	1.47882	1.40464	0.97651	1.44947	0.959042	1.4142	1.45024	0.993677	0.986495	0.904456	1.37716	0.922722	0.974998	0.907362	1.04565	1.48075	0.896312	1.0486	1.42476	1.87388	1.00247	1.42334	0.920629	1.48346	1.70475	1.52975	1.42334	1.47485	1.56124	1.48684	1.69605	1.64148	1.45905	1.47416	1.46787	1.54802	1.54626
OsAHL3	1.10898	1.51345	0.708945	1.46128	1.06341	1.61335	1.64033	1.03095	1.44371	1.44785	0.751041	1.48539	0.923537	1.03875	1.44881	0.59989	1.51717	1.0782	1.14788	1.64481	1.44036	1.43325	1.03224	1.64033	1.53687	1.59805	1.63315	1.22441	1.58267	1.5511	0.871006	1.23119	1.64944	0.734753	1.46011	0.914519	1.19728	0.84229	0.900787	0.944462	0.955511	1.19852	0.994732	0.914689	1.14788	1.08519	1.04034	1.11902	1.21515
OsAHL4	1.29436	0.456941	1.4343	0.672528	1.34312	1.13898	0.811805	1.27566	0.625706	0.968737	1.359	0.452967	1.41369	1.37537	0.672528	1.25518	0.46242	1.3606	1.31327	0.81275	1.0245	0.59029	1.31805	0.766172	0.875469	0.677995	1.18595	1.34184	0.681631	0.83392	1.44502	1.60944	0.704708	1.32474	0.454945	1.42461	1.52809	1.46886	1.47295	1.46152	1.50231	1.41885	1.51513	1.51591	1.41932	1.56936	1.36399	1.55907	1.5724
OsAHL5	1.41615	0.784285	1.45083	0.84844	1.40506	1.16967	0.659922	1.25652	0.809946	1.05291	1.32176	0.772041	1.45365	1.42403	0.856472	1.42476	0.791948	1.44324	1.38256	0.777292	1.07711	0.766933	1.27139	0.663095	0.950976	0.712051	1.11316	1.50971	0.720124	0.934309	1.35599	1.63213	0.716314	1.31783	0.793952	1.48011	1.54045	1.50219	1.60156	1.51122	1.54861	1.53583	1.48599	1.51378	1.36524	1.54536	1.35688	1.55269	1.61682
OsAHL6	1.3036	0.64815	1.38205	0.701515	1.17865	1.11135	0.705995	1.22465	0.70657	0.889677	1.33938	0.684848	1.20851	1.18292	0.731207	1.27015	0.64815	1.28353	1.26337	0.760286	0.948039	0.688549	1.29059	0.684779	0.662376	0.382476	1.06555	1.38629	0.378279	0.640701	1.45225	1.48473	0.473902	1.335	0.689006	1.23278	1.38244	1.41602	1.34373	1.30874	1.37451	1.39473	1.48808	1.36949	1.31339	1.27297	1.27665	1.3239	1.43155
OsAHL7	0.917771	1.46385	1.11213	1.40877	1.04643	1.69332	1.4816	1.03331	1.42569	1.52305	0.983163	1.39008	0.712075	1.03202	1.44785	0.894785	1.45158	0.900102	1.14887	1.4598	1.52681	1.3102	1.07494	1.44502	1.56245	1.5079	1.63269	1.1456	1.45862	1.54592	1.17222	1.3284	1.4343	0.970358	1.41707	0.699263	1.31507	1.13822	1.19154	1.16829	1.20291	0.938891	1.24958	1.10208	1.12794	0.892829	1.12417	0.946596	0.992664
OsAHL8	1.35983	1.57554	1.37079	1.62849	1.43583	1.59075	1.60558	1.35265	1.74413	1.82528	1.359	1.55719	1.30195	1.39743	1.57992	1.22945	1.61328	1.43355	1.49841	1.49428	1.79546	1.66815	1.31327	1.56398	1.60944	1.60186	1.602	1.63269	1.56784	1.54168	1.36717	1.57372	1.52372	1.38629	1.5329	1.27071	1.52606	1.39777	1.41413	1.53193	1.49522	1.51314	1.40506	1.39019	1.40811	1.37869	1.35265	1.38629	1.46011
OsAHL9	1.21175	0.680018	1.48871	0.693147	1.18438	1.03772	0.756517	1.20089	0.673729	0.942608	1.34062	0.676053	1.18958	1.18893	0.732888	1.35702	0.67136	1.21175	1.31153	0.780559	1.00726	0.634878	1.20551	0.737998	0.542487	0.562785	1.03772	1.32176	0.528067	0.514899	1.37281	1.56862	0.573483	1.34062	0.684563	1.20397	1.44589	1.3996	1.34144	1.42922	1.38629	1.28004	1.51259	1.44692	1.27554	1.17632	1.20551	1.24594	1.42476
OsAHL10	1.11482	1.40156	0.962178	1.32366	0.862522	1.61328	1.39019	0.860476	1.40762	1.47637	0.976145	1.40564	0.939742	0.849188	1.36365	0.805625	1.40534	1.1116	1.18355	1.4343	1.51345	1.36372	0.883887	1.37845	1.44156	1.41327	1.54299	1.23495	1.38244	1.45037	1.08595	1.16179	1.54174	0.954099	1.43355	0.934309	1.17272	0.970269	1.05225	1.19984	1.09861	1.2558	1.14647	1.04087	1.00097	1.04937	0.936556	1.111	1.28785
OsAHL11	1.34884	0.70042	1.37845	0.417866	1.3788	1.15145	0.722561	1.27071	0.749387	0.858513	1.32474	0.729515	1.28884	1.39759	0.405465	1.26224	0.707746	1.39013	1.33345	0.800944	0.92381	0.722873	1.25862	0.711496	0.803962	0.648364	1.16389	1.38244	0.651553	0.798892	1.44209	1.72766	0.700869	1.32076	0.73695	1.29028	1.61643	1.3825	1.45189	1.39743	1.4487	1.37148	1.52826	1.48082	1.28967	1.37103	1.32957	1.42461	1.41804
OsAHL12	1.15317	1.76298	1.23168	1.66188	1.183	1.58697	1.54794	1.23088	1.61368	1.63551	1.23561	1.68269	0.997636	1.21567	1.6813	1.027	1.78813	1.16909	1.28545	1.51763	1.65456	1.53435	1.22261	1.5442	1.61288	1.56564	1.4929	1.29392	1.58697	1.64545	1.33373	1.38308	1.59783	1.20861	1.6666	0.948827	1.30801	1.28983	1.2816	1.39856	1.37112	1.14671	1.36783	1.31661	1.25995	1.18455	1.19392	1.17361	1.14929
OsAHL13	1.41571	0.613635	1.44785	0.816207	1.37913	1.23635	0.893423	1.43508	0.784662	1.12035	1.51378	0.608494	1.48473	1.38272	0.848468	1.32914	0.617077	1.45789	1.44692	0.916291	1.15449	0.76506	1.44963	0.907402	0.931304	0.792238	1.22378	1.51878	0.772554	0.93282	1.56357	1.67068	0.785397	1.49252	0.615537	1.47781	1.55814	1.55008	1.55438	1.43997	1.40375	1.50408	1.65999	1.474	1.47331	1.48964	1.38266	1.48088	1.59847
OsAHL14	1.06752	1.39832	1.07426	1.32377	0.93793	1.47154	1.3047	0.772718	1.33154	1.44036	0.95252	1.35051	1.0325	0.955511	1.35857	0.960026	1.41856	1.11637	1.0672	1.28681	1.43281	1.33594	0.76214	1.20671	1.4816	1.35812	1.4343	1.09149	1.35766	1.47129	1.09861	1.30653	1.39045	0.958523	1.36625	0.978468	1.25817	1.14028	1.07374	1.23168	1.13572	1.22378	1.23454	1.08369	1.11407	1.14757	0.781009	1.18864	1.25276
OsAHL15	1.4366	0.83571	1.3942	0.870636	1.39759	1.1954	0.672807	1.29304	0.872349	0.982042	1.30058	0.834647	1.41413	1.40133	0.862406	1.33594	0.83571	1.46508	1.39008	0.811805	1.0043	0.821358	1.30796	0.70351	0.993252	0.793031	1.1713	1.40534	0.76873	0.93827	1.32272	1.64731	0.774493	1.2825	0.833599	1.45747	1.5007	1.49462	1.54835	1.47727	1.4781	1.46152	1.46999	1.41755	1.37902	1.54045	1.37504	1.49664	1.52305
OsAHL16	1.08491	1.4526	0.620388	1.43739	1.11514	1.54045	1.50024	0.975233	1.40837	1.49081	0.696287	1.40946	0.905322	1.07919	1.40564	0.518488	1.45636	1.07476	1.05121	1.53393	1.46634	1.37699	0.980829	1.48314	1.47727	1.57489	1.54045	1.1116	1.58215	1.54045	0.732368	1.26813	1.65026	0.662185	1.49841	0.855666	1.22107	0.811686	0.819561	1.01382	0.993849	1.15986	0.916291	0.76998	1.15863	1.06876	1.0209	1.08505	1.21976
OsAHL17	1.2164	0.70081	1.35719	0.44142	1.28988	1.03609	0.708651	1.13783	0.714112	0.782759	1.31455	0.735543	1.25063	1.30874	0.439367	1.23837	0.708532	1.24044	1.33181	0.789997	0.81093	0.706334	1.164	0.685425	0.812812	0.664976	1.03609	1.36657	0.648515	0.832537	1.31758	1.6132	0.689006	1.32591	0.739309	1.26113	1.50596	1.37003	1.34993	1.38629	1.38256	1.37029	1.44299	1.44489	1.34373	1.29248	1.16731	1.34238	1.45821
OsAHL18	1.30595	1.05263	1.4114	0.967992	1.43039	1.17215	1.01828	1.35107	0.979424	0.895013	1.44692	1.01648	1.41602	1.40594	1.04982	1.38629	1.05263	1.37833	1.41458	0.974365	0.930731	0.914041	1.33977	0.997443	1.08401	0.902605	1.12508	1.51983	0.881062	1.13538	1.47182	1.83878	0.942742	1.44271	0.99248	1.44175	1.67868	1.45701	1.29098	1.47637	1.51345	1.53533	1.5468	1.60944	1.42139	1.50408	1.40255	1.54563	1.5631
OsAHL19	0.997516	1.28335	0.910967	1.22459	0.842183	1.43673	1.34645	0.562469	1.20851	1.37451	0.852342	1.26715	0.869604	0.861897	1.19719	0.729515	1.28735	1.03318	1.06048	1.31758	1.35107	1.15833	0.570326	1.27766	1.40946	1.31455	1.41552	1.113	1.28262	1.40877	0.971613	1.16242	1.39052	0.85745	1.26715	0.84372	1.10954	0.911149	0.948158	1.00575	0.962178	1.14276	1.13943	0.939105	0.966261	0.971613	0.561151	1.03919	1.15902
OsAHL20	1.22666	0.531577	1.34855	0.63444	1.20725	1.03437	0.633359	1.18607	0.637058	0.850433	1.34855	0.595291	1.22782	1.21214	0.652139	1.30432	0.531577	1.2104	1.2931	0.693147	0.906945	0.621858	1.25768	0.606926	0.675755	0.360441	1.02112	1.38629	0.356046	0.646627	1.34855	1.43155	0.490476	1.34373	0.599953	1.25025	1.37328	1.38629	1.34452	1.2782	1.39075	1.27432	1.47535	1.38629	1.2104	1.24522	1.25518	1.26257	1.37177
OsAHL21	1.4321	1.05416	1.54045	1.03036	1.41246	1.14916	1.13176	1.42085	1.02799	0.763106	1.4744	1.0229	1.48638	1.41982	1.04824	1.335	1.06509	1.4929	1.40564	1.12915	0.799254	0.986694	1.40911	1.07711	1.14916	1.03036	1.10568	1.44881	1.0509	1.16931	1.51763	1.76815	1.06087	1.5061	1.00974	1.49821	1.66162	1.48539	1.40229	1.64223	1.59886	1.50766	1.60579	1.63363	1.40451	1.4366	1.49462	1.51146	1.62813
OsAHL22	0.976145	1.24293	0.8868	1.15672	0.773706	1.42311	1.26896	0.598895	1.10299	1.3633	0.862224	1.25477	0.849716	0.781009	1.13543	0.702116	1.24687	1.01072	1.04679	1.25483	1.35552	1.16595	0.612436	1.20532	1.33123	1.28988	1.41908	1.14564	1.27355	1.36134	0.937125	1.23676	1.28425	0.876213	1.24079	0.842564	1.16171	0.945935	0.979627	1.0009	0.977534	1.08876	1.11881	0.95032	0.908386	0.976273	0.642466	1.02761	1.14757
OsAHL23	1.36382	1.7148	1.46634	1.65658	1.2152	1.77234	1.88179	1.14007	1.6864	1.72144	1.46441	1.82455	1.24996	1.23353	1.68508	1.36032	1.67843	1.36382	1.52382	1.76359	1.7346	1.63413	1.13943	1.84811	1.68508	1.52886	1.76578	1.50122	1.52184	1.76041	1.41633	1.65361	1.7156	1.51571	1.77886	1.25824	1.65361	1.41495	1.60944	1.63142	1.55537	1.38107	1.54223	1.56977	1.20233	1.38629	1.18413	1.26113	1.49344
OsAHL24	1.07799	1.44209	0.975079	1.39019	1.0364	1.58104	1.48082	1.0438	1.3512	1.42646	0.97405	1.36295	0.949689	1.03029	1.37469	0.85294	1.44209	1.07799	0.965081	1.47295	1.38238	1.32292	1.04784	1.42252	1.46758	1.43739	1.61351	1.01712	1.42194	1.48857	1.0116	1.36926	1.41099	0.961674	1.38629	0.969078	1.31661	0.975233	1.07476	1.18253	1.1732	1.1625	1.24653	1.10887	1.17044	1.13986	1.04145	1.21085	1.15268
OsAHL25	1.16784	1.46886	1.06876	1.5468	1.10519	1.58964	1.50024	1.10908	1.38197	1.48698	1.0091	1.35983	1.0438	1.10846	1.51171	0.918394	1.45636	1.14322	0.985939	1.48863	1.47018	1.30553	1.14415	1.42969	1.56082	1.46267	1.62137	1.0455	1.45529	1.5706	1.0552	1.38967	1.45473	0.987563	1.35265	1.02893	1.33702	1.0442	1.13986	1.25882	1.24972	1.25276	1.34117	1.16382	1.22893	1.2205	1.10532	1.30701	1.22893
[truncated: 41 more columns]
