# Supplementary material for: Comprehensive analysis of AHL gene family and their expression under drought stress and ABA treatment in Populus trichocarpa
Source: PeerJ. 2021 Feb 17;9:e10932. doi: 10.7717/peerj.10932 (PMC7896510; doi:10.7717/peerj.10932)
Supplement: Table S7 [file peerj-09-10932-s007.xls]

## Sheet: Sheet1
Supplementary Table S4. The detail GO information of AHL genes in P. trichocarpa
Gene Name	GO ID	Description
PtrAHL1	F:GO:0003680; C:GO:0005634	F:minor groove of adenine-thymine-rich DNA binding; C:nucleus
PtrAHL2	P:GO:0006355; P:GO:0010228; F:GO:0003680; F:GO:0003700; C:GO:0005634	P:regulation of transcription, DNA-templated; P:vegetative to reproductive phase transition of meristem; F:minor groove of adenine-thymine-rich DNA binding; F:DNA-binding transcription factor activity; C:nucleus
PtrAHL3	P:GO:0016310; F:GO:0003680; F:GO:0016301; C:GO:0005634	P:phosphorylation; F:minor groove of adenine-thymine-rich DNA binding; F:kinase activity; C:nucleus
PtrAHL4	P:GO:0006355; F:GO:0003680; F:GO:0003700; C:GO:0005634	P:regulation of transcription, DNA-templated; F:minor groove of adenine-thymine-rich DNA binding; F:DNA-binding transcription factor activity; C:nucleus
PtrAHL5	F:GO:0003680; C:GO:0005634	F:minor groove of adenine-thymine-rich DNA binding; C:nucleus
PtrAHL6	P:GO:0006355; F:GO:0003680; F:GO:0003700; C:GO:0005634	P:regulation of transcription, DNA-templated; F:minor groove of adenine-thymine-rich DNA binding; F:DNA-binding transcription factor activity; C:nucleus
PtrAHL7	P:GO:0006355; P:GO:0010228; F:GO:0003680; F:GO:0003700; C:GO:0005634	P:regulation of transcription, DNA-templated; P:vegetative to reproductive phase transition of meristem; F:minor groove of adenine-thymine-rich DNA binding; F:DNA-binding transcription factor activity; C:nucleus
PtrAHL8	F:GO:0003680; C:GO:0005634	F:minor groove of adenine-thymine-rich DNA binding; C:nucleus
PtrAHL9	P:GO:0006355; F:GO:0003680; F:GO:0003700; C:GO:0005634	P:regulation of transcription, DNA-templated; F:minor groove of adenine-thymine-rich DNA binding; F:DNA-binding transcription factor activity; C:nucleus
PtrAHL10	P:GO:0006355; F:GO:0003680; F:GO:0003700; C:GO:0005634; C:GO:0016021	P:regulation of transcription, DNA-templated; F:minor groove of adenine-thymine-rich DNA binding; F:DNA-binding transcription factor activity; C:nucleus; C:integral component of membrane
PtrAHL11	F:GO:0003680; C:GO:0005634	F:minor groove of adenine-thymine-rich DNA binding; C:nucleus
PtrAHL12	P:GO:0006355; P:GO:0010228; F:GO:0003680; F:GO:0003700; C:GO:0005634	P:regulation of transcription, DNA-templated; P:vegetative to reproductive phase transition of meristem; F:minor groove of adenine-thymine-rich DNA binding; F:DNA-binding transcription factor activity; C:nucleus
PtrAHL13	F:GO:0003680; C:GO:0005634	F:minor groove of adenine-thymine-rich DNA binding; C:nucleus
PtrAHL14	F:GO:0003680; C:GO:0005634	F:minor groove of adenine-thymine-rich DNA binding; C:nucleus
PtrAHL15	P:GO:0006355; F:GO:0003680; F:GO:0003700; C:GO:0005634	P:regulation of transcription, DNA-templated; F:minor groove of adenine-thymine-rich DNA binding; F:DNA-binding transcription factor activity; C:nucleus
PtrAHL16	P:GO:0016310; F:GO:0003680; F:GO:0016301; C:GO:0005634; C:GO:0016021	P:phosphorylation; F:minor groove of adenine-thymine-rich DNA binding; F:kinase activity; C:nucleus; C:integral component of membrane
PtrAHL17	P:GO:0006355; P:GO:0010228; F:GO:0003680; F:GO:0003700; C:GO:0005634	P:regulation of transcription, DNA-templated; P:vegetative to reproductive phase transition of meristem; F:minor groove of adenine-thymine-rich DNA binding; F:DNA-binding transcription factor activity; C:nucleus
PtrAHL18	F:GO:0003680; C:GO:0005634	F:minor groove of adenine-thymine-rich DNA binding; C:nucleus
PtrAHL19	F:GO:0003680; C:GO:0005634	F:minor groove of adenine-thymine-rich DNA binding; C:nucleus
PtrAHL20	P:GO:0006355; P:GO:0010228; F:GO:0003680; F:GO:0003700; C:GO:0005634	P:regulation of transcription, DNA-templated; P:vegetative to reproductive phase transition of meristem; F:minor groove of adenine-thymine-rich DNA binding; F:DNA-binding transcription factor activity; C:nucleus
PtrAHL21	P:GO:0006355; F:GO:0003680; F:GO:0003700; C:GO:0005634; C:GO:0016021	P:regulation of transcription, DNA-templated; F:minor groove of adenine-thymine-rich DNA binding; F:DNA-binding transcription factor activity; C:nucleus; C:integral component of membrane
PtrAHL22	P:GO:0006355; F:GO:0003680; F:GO:0003700; C:GO:0005634	P:regulation of transcription, DNA-templated; F:minor groove of adenine-thymine-rich DNA binding; F:DNA-binding transcription factor activity; C:nucleus
PtrAHL23	F:GO:0003680; C:GO:0005634	F:minor groove of adenine-thymine-rich DNA binding; C:nucleus
PtrAHL24	P:GO:0006355; P:GO:0010228; F:GO:0003680; F:GO:0003700; C:GO:0005634	P:regulation of transcription, DNA-templated; P:vegetative to reproductive phase transition of meristem; F:minor groove of adenine-thymine-rich DNA binding; F:DNA-binding transcription factor activity; C:nucleus
PtrAHL25	P:GO:0006355; F:GO:0003680; F:GO:0003700; C:GO:0005634	P:regulation of transcription, DNA-templated; F:minor groove of adenine-thymine-rich DNA binding; F:DNA-binding transcription factor activity; C:nucleus
PtrAHL26	P:GO:0006355; F:GO:0003680; F:GO:0003700; C:GO:0005634; C:GO:0016021	P:regulation of transcription, DNA-templated; F:minor groove of adenine-thymine-rich DNA binding; F:DNA-binding transcription factor activity; C:nucleus; C:integral component of membrane
PtrAHL27	P:GO:0006355; F:GO:0003680; F:GO:0003700; C:GO:0005634	P:regulation of transcription, DNA-templated; F:minor groove of adenine-thymine-rich DNA binding; F:DNA-binding transcription factor activity; C:nucleus
PtrAHL28	F:GO:0003680; C:GO:0005634	F:minor groove of adenine-thymine-rich DNA binding; C:nucleus
PtrAHL29	P:GO:0006355; F:GO:0003680; F:GO:0003700; C:GO:0005634; C:GO:0016021	P:regulation of transcription, DNA-templated; F:minor groove of adenine-thymine-rich DNA binding; F:DNA-binding transcription factor activity; C:nucleus; C:integral component of membrane
PtrAHL30	P:GO:0006355; F:GO:0003680; F:GO:0003700; C:GO:0005634	P:regulation of transcription, DNA-templated; F:minor groove of adenine-thymine-rich DNA binding; F:DNA-binding transcription factor activity; C:nucleus
PtrAHL31	F:GO:0003680; C:GO:0005634	F:minor groove of adenine-thymine-rich DNA binding; C:nucleus
PtrAHL32	F:GO:0003680; C:GO:0005634	F:minor groove of adenine-thymine-rich DNA binding; C:nucleus
PtrAHL33	P:GO:0006355; F:GO:0003680; F:GO:0003700; C:GO:0005634	P:regulation of transcription, DNA-templated; F:minor groove of adenine-thymine-rich DNA binding; F:DNA-binding transcription factor activity; C:nucleus
PtrAHL34	F:GO:0003680; C:GO:0005634	F:minor groove of adenine-thymine-rich DNA binding; C:nucleus
PtrAHL35	P:GO:0006355; P:GO:0010228; F:GO:0003680; F:GO:0003700; C:GO:0005634	P:regulation of transcription, DNA-templated; P:vegetative to reproductive phase transition of meristem; F:minor groove of adenine-thymine-rich DNA binding; F:DNA-binding transcription factor activity; C:nucleus
PtrAHL36	F:GO:0003680; C:GO:0005634	F:minor groove of adenine-thymine-rich DNA binding; C:nucleus
PtrAHL37	F:GO:0003680; C:GO:0005634	F:minor groove of adenine-thymine-rich DNA binding; C:nucleus
