# Supplementary material for: Comprehensive analysis of AHL gene family and their expression under drought stress and ABA treatment in Populus trichocarpa
Source: PeerJ. 2021 Feb 17;9:e10932. doi: 10.7717/peerj.10932 (PMC7896510; doi:10.7717/peerj.10932)
Supplement: Table S8 [file peerj-09-10932-s008.xlsx]

## Sheet: Sheet1
Time points	The expression level of PtrAHL8 in root under drought stress	The expression level of PtrAHL8 in leaf under drought stress	The expression level of PtrAHL8 in root under ABA treatment	The expression level of PtrAHL8 in leaf under ABA treatment
0h	0.983957	0.540862	0.983957	0.540862
	1.09936	1.41748	1.09936	1.41748
	0.92445	1.30435	0.92445	1.30435
3h	4.54202	0.485205	10.8779	0.679871
	4.60542	0.793701	8.07428	0.643197
	4.3269	0.777366	7.96312	0.522439
6h	1.73708	0.389582	11.6857	0.271684
	0.905425	0.397768	12.1819	0.186856
	1.65481	0.503478	17.8353	0.435275
12h	1.46071	1.42405	15.8162	0.656712
	1.08423	0.90125	22.9964	1.00928
	1.50177	1.19748	16.2609	0.713672
24h	0.605696	2.43964	22.3159	0.319377
	0.569066	1.72508	26.5382	0.255843
	0.573024	2.45661	34.5353	0.213652
Time points	The expression level of PtrAHL9 in root under drought stress	The expression level of PtrAHL9 in leaf under drought stress	The expression level of PtrAHL9 in root under ABA treatment	The expression level of PtrAHL9 in leaf under ABA treatment
0h	1.0163	0.872564	1.0163	0.872564
	0.897095	0.802923	0.897095	0.802923
	1.09682	1.42734	1.09682	1.42734
3h	1.20581	3.15287	0.532185	0.941696
	0.965936	3.21912	0.615572	0.656712
	1.34723	2.70695	0.607097	0.814131
6h	4.44854	7.01285	1.35974	2.78949
	3.30198	8.39773	0.825496	2.71321
	3.25653	7.11074	1.19196	2.96905
12h	1.19196	3.97237	0.392292	8.41716
	1.16743	5.42642	0.469761	6.16172
	1.11987	1.60214	0.463294	8.13044
24h	0.831238	3.06666	3.13109	11.5782
	0.73884	2.76383	1.76133	11.9865
	0.842842	2.74473	2.38943	15.1719
Time points	The expression level of PtrAHL12 in root under drought stress	The expression level of PtrAHL12 in leaf under drought stress	The expression level of PtrAHL12 in root under ABA treatment	The expression level of PtrAHL12 in leaf under ABA treatment
0h	1.07923	1.37872	0.958157	1.37872
	0.986233	0.797377	1.31525	0.797377
	0.939523	0.909618	0.793517	0.909618
3h	0.234339	3.08799	0.169693	2.89454
	0.249423	3.21912	0.183138	3.53898
	0.226356	2.29209	0.299785	2.4005
6h	0.346277	1.77769	0.743463	4.89056
	0.303549	2.39496	0.774498	3.09513
	0.336808	2.01391	1.21363	4.25748
12h	0.343885	1.3566	0.450001	10.8028
	0.293209	1.58008	0.414947	13.961
	0.289172	2.75108	0.759962	12.3234
24h	0.668964	0.950439	0.49712	14.0581
	0.558644	1.26284	0.388145	9.4698
	0.473029	1.21982	0.440944	17.0693
Time points	The expression level of PtrAHL14 in root under drought stress	The expression level of PtrAHL14 in leaf under drought stress	The expression level of PtrAHL14 in root under ABA treatment	The expression level of PtrAHL14 in leaf under ABA treatment
0h	0.810378	0.97942	0.810378	0.97942
	1.06191	0.913831	1.06191	0.913831
	1.16205	1.11729	1.16205	1.11729
3h	1.16743	0.988514	0.754364	1.47427
	1.22547	1.08925	1.07425	1.24833
	0.848704	0.99539	1.08925	1.41421
6h	0.52003	0.899171	1.19472	1.2283
	0.740549	0.799221	0.730353	1.02574
	0.561231	0.549681	0.640232	1.57644
12h	0.549681	0.557354	1.47768	0.913831
	0.408007	0.4954	0.897095	0.952638
	0.530957	0.614152	1.30435	0.76313
24h	0.468677	1.04198	1.25701	0.895025
	0.509328	0.813567	1.45397	1.59107
	0.545884	0.924236	1.30134	1.49485
Time points	The expression level of PtrAHL16 in root under drought stress	The expression level of PtrAHL16 in leaf under drought stress	The expression level of PtrAHL16 in root under ABA treatment	The expression level of PtrAHL16 in leaf under ABA treatment
0h	0.715323	0.950439	0.715323	0.950439
	1.18646	1.15402	1.18646	1.15402
	1.17827	0.911722	1.17827	0.911722
3h	3.87268	0.619854	0.33064	1.21139
	4.35699	0.939523	0.317171	0.862542
	3.68926	0.952638	0.401461	1.01162
6h	6.3496	2.57279	1.31646	4.54202
	7.98154	1.81924	0.868541	3.12387
	5.52765	1.55114	1.17013	4.06522
12h	3.28676	1.26868	0.884745	1.78592
	3.64689	1.33176	1.08925	3.72352
	3.52266	0.884745	0.897095	3.80176
24h	2.90123	0.858565	2.90795	7.2434
	1.73708	0.972655	2.11404	8.32048
	1.76133	0.732043	2.67586	5.72258
Time points	The expression level of PtrAHL17 in root under drought stress	The expression level of PtrAHL17 in leaf under drought stress	The expression level of PtrAHL17 in root under ABA treatment	The expression level of PtrAHL17 in leaf under ABA treatment
0h	0.754364	1.30435	0.754364	1.30435
	1.11987	0.708742	1.11987	0.708742
	1.18372	1.08172	1.18372	1.08172
3h	0.426317	0.700602	1.23114	5.14558
	0.517632	0.53465	1.01396	5.70938
	0.570382	0.695762	1.32869	3.95406
6h	0.494257	1.12506	2.3511	12.6407
	0.477421	1.67018	2.1785	15.5625
	0.41851	1.05702	1.34102	20.8215
12h	0.457973	8.9383	0.61132	22.9964
	0.401461	9.71356	0.582367	54.3171
	0.421421	5.02805	0.742262	21.0148
24h	0.499769	1.4012	0.715323	24.8183
	0.390213	1.39152	0.44648	24.9909
	0.443293	1.72508	0.95705	28.5088
Time points	The expression level of PtrAHL20 in root under drought stress	The expression level of PtrAHL20 in leaf under drought stress	The expression level of PtrAHL20 in root under ABA treatment	The expression level of PtrAHL20 in leaf under ABA treatment
0h	1.32869	0.97041	1.32869	0.97041
	0.90125	1.05458	0.90125	1.05458
	0.835088	0.97716	0.835088	0.97716
3h	1.17827	4.05584	4.21831	6.52812
	1.37237	6.1475	3.30962	6.39377
	1.07674	6.23332	4.48985	5.5661
6h	11.0809	16.8343	11.5514	9.60199
	6.77396	11.9037	9.91766	16.9514
	5.61778	10.1495	13.4543	6.74273
12h	2.49666	1.93634	1.90088	4.01853
	1.81504	2.04675	1.36289	2.65124
	2.49666	2.10429	1.9141	3.40267
24h	1.17283	0.876606	1.09682	3.28676
	1.10191	0.641713	1.28639	4.07462
	1.52626	0.858565	1.66248	3.90864
Time points	The expression level of PtrAHL21 in root under drought stress	The expression level of PtrAHL21 in leaf under drought stress	The expression level of PtrAHL21 in root under ABA treatment	The expression level of PtrAHL21 in leaf under ABA treatment
0h	0.983957	1.06437	0.983957	1.06437
	1.09936	0.864537	1.09936	0.864537
	0.92445	1.08673	0.92445	1.08673
3h	8.83563	0.289841	0.83702	0.692555
	4.66971	0.374577	0.819794	0.907519
	7.69186	0.326088	0.968171	0.795536
6h	13.2385	0.278677	1.43065	0.313528
	9.9636	0.221698	2.15348	0.298679
	9.82643	0.271057	1.53333	0.286512
12h	1.54399	0.322343	3.10229	0.510506
	1.29834	0.177595	4.54202	0.334482
	1.57644	0.263645	5.99323	0.417544
24h	0.799221	0.351923	2.14355	0.554785
	1.04729	0.297989	1.84038	0.510506
	1.17013	0.344681	2.53151	0.469761
Time points	The expression level of PtrAHL22 in root under drought stress	The expression level of PtrAHL22 in leaf under drought stress	The expression level of PtrAHL22 in root under ABA treatment	The expression level of PtrAHL22 in leaf under ABA treatment
0h	1.07923	1.12246	1.07923	1.12246
	1.03526	1.01866	1.03526	1.01866
	0.895025	0.874583	0.895025	0.874583
3h	1.29834	2.86791	3.49833	1.26284
	2.18354	2.07053	6.39377	1.5874
	1.76133	3.4822	6.39377	1.04006
6h	4.14106	4.9703	9.12611	4.54202
	7.56846	6.88441	8.57419	5.36409
	5.02805	3.76678	8.69388	6.9323
12h	7.67411	4.51064	11.2096	3.26406
	4.46915	3.61334	10.1027	2.42279
	8.28212	4.44854	8.67381	2.29209
24h	1.37554	1.70527	18.1681	1.46071
	0.852635	2.20381	21.9072	1.2283
	0.846745	1.61328	20.4401	1.12246
Time points	The expression level of PtrAHL23 in root under drought stress	The expression level of PtrAHL23 in leaf under drought stress	The expression level of PtrAHL23 in root under ABA treatment	The expression level of PtrAHL23 in leaf under ABA treatment
0h	0.97942	1.03526	0.97942	1.03526
	1.37554	0.840896	1.37554	0.840896
	0.742262	1.1487	0.742262	1.1487
3h	0.918064	10.9536	0.705475	0.582367
	1.60956	5.55325	0.597358	0.742262
	0.644685	6.60397	1.06191	0.646176
6h	2.20381	7.60352	0.702222	1.34412
	2.82843	3.9632	0.574349	1.67791
	2.2974	4.64818	0.532185	1.55473
12h	6.62996	2.22942	0.449585	1.26576
	6.11351	1.33484	0.52003	1.12506
	11.1967	2.15348	0.545884	0.972655
24h	6.25929	2.55502	0.442372	0.558644
	4.88717	2.14851	0.764895	0.779165
	5.55197	2.41719	0.915945	0.858565
Time points	The expression level of PtrAHL27 in root under drought stress	The expression level of PtrAHL27 in leaf under drought stress	The expression level of PtrAHL27 in root under ABA treatment	The expression level of PtrAHL27 in leaf under ABA treatment
0h	0.95705	0.959264	0.95705	0.959264
	1.01866	0.817902	1.01866	0.817902
	1.02574	1.27456	1.02574	1.27456
3h	2.33486	8.53466	1.96337	7.3615
	3.27918	8.07428	2.31873	6.77396
	2.50244	8.30128	2.19365	7.31065
6h	2.61474	12.3519	3.00355	20.2054
	3.00355	8.9797	3.02444	27.9866
	2.54324	9.82643	2.86129	21.6556
12h	3.00146	2.19872	3.1456	11.8762
	5.53532	1.27162	3.12387	11.9588
	5.06888	2.10916	2.81539	11.6318
24h	11.3346	4.06522	1.58008	80.4489
	8.84993	3.27918	1.6245	61.3929
	10.0538	3.76678	1.45397	58.892
Time points	The expression level of PtrAHL29 in root under drought stress	The expression level of PtrAHL29 in leaf under drought stress	The expression level of PtrAHL29 in root under ABA treatment	The expression level of PtrAHL29 in leaf under ABA treatment
0h	0.983957	0.963707	0.983957	0.963707
	0.905425	1.05458	0.905425	1.05458
	1.12246	0.983957	1.12246	0.983957
3h	1.69741	1.33978	1.15295	1.11626
	1.73307	1.25876	1.42932	0.978516
	1.97703	1.18345	1.54364	1.05677
6h	6.57352	2.25532	1.78592	1.22547
	7.55099	2.79594	1.86047	1.36825
	4.84557	2.48515	1.67443	1.8665
12h	11.5248	8.12481	1.33084	4.58101
	17.2278	6.07689	1.40965	4.52108
	12.3519	9.05261	1.29086	6.73495
24h	1.29834	16.749	2.07916	7.27359
	1.37237	18.4942	2.14206	6.99181
	1.39152	14.8563	2.43344	7.41099
Time points	The expression level of PtrAHL31 in root under drought stress	The expression level of PtrAHL31 in leaf under drought stress	The expression level of PtrAHL31 in root under ABA treatment	The expression level of PtrAHL31 in leaf under ABA treatment
0h	1.06191	1.07923	1.06191	1.07923
	1.01162	0.876606	1.01162	0.876606
	0.93088	1.05702	0.93088	1.05702
3h	0.770215	0.928731	0.643197	0.712025
	0.797377	1.00231	0.825496	0.817902
	0.928731	1.06683	1.02337	0.61132
6h	1.07674	1.02574	1.4406	1.32562
	1.10701	0.95705	0.990801	1.38191
	1.04006	1.04006	0.905425	1.45062
12h	1.03288	1.73708	1.83189	1.67018
	1.36289	1.60956	1.74513	1.49485
	1.35347	1.72508	1.27751	1.6358
24h	1.00463	5.14558	1.24833	3.16017
	1.09177	4.15064	1.25701	3.29436
	1.01162	4.51064	0.972655	2.20381
Time points	The expression level of PtrAHL34 in root under drought stress	The expression level of PtrAHL34 in leaf under drought stress	The expression level of PtrAHL34 in root under ABA treatment	The expression level of PtrAHL34 in leaf under ABA treatment
0h	0.895025	0.93088	0.895025	0.93088
	1.10191	0.990801	1.10191	0.990801
	1.01396	1.08423	1.01396	1.08423
3h	14.8941	0.986233	5.26585	0.97041
	16.1859	0.82932	3.85483	1.74917
	10.8278	1.33793	2.74473	0.833161
6h	4.05584	1.70921	3.78423	1.59475
	6.77396	1.50873	3.45815	1.85746
	6.54322	1.34102	2.26577	1.26868
12h	1.7411	1.58374	3.74942	1.70133
	1.8025	1.15936	5.48947	2.66968
	2.49666	1.56193	5.41389	2.27626
24h	0.692555	4.14106	1.96337	6.43824
	1.30134	2.53151	1.06683	5.80247
	1.10191	4.59479	1.88339	7.34451
Time points	The expression level of PtrAHL36 in root under drought stress	The expression level of PtrAHL36 in leaf under drought stress	The expression level of PtrAHL36 in root under ABA treatment	The expression level of PtrAHL36 in leaf under ABA treatment
0h	1.33793	1.4406	1.33793	1.4406
	0.806642	0.771997	0.806642	0.771997
	0.926588	0.899171	0.926588	0.899171
3h	2.84153	4.56305	5.84283	0.911722
	2.59668	2.78949	5.52765	0.963707
	2.70695	2.49666	5.3765	0.553504
6h	16	2.20891	5.93809	0.786399
	14.9285	2.59068	4.99332	1.38831
	13.1775	1.42734	3.78423	0.552227
12h	1.41421	1.61702	1.73708	2.74473
	2.75108	0.968171	1.95432	2.40605
	1.90528	0.884745	0.911722	1.4406
24h	3.18215	0.562529	11.2615	1.08423
	3.16017	0.628507	12.5824	0.997692
	1.58008	0.668964	4.20858	1.07674
