# Supplementary material for: Comprehensive analysis of AHL gene family and their expression under drought stress and ABA treatment in Populus trichocarpa
Source: PeerJ. 2021 Feb 17;9:e10932. doi: 10.7717/peerj.10932 (PMC7896510; doi:10.7717/peerj.10932)
Supplement: Table S9 [file peerj-09-10932-s009.txt]

chrom   chr01  S=0   E=500000000
PtrAHL1   8370541
PtrAHL2   9208104
PtrAHL3   9282853
PtrAHL4   11542659
PtrAHL5   11655111
PtrAHL6   28226253

chrom   chr02  S=0   E=250000000
PtrAHL7   225524
PtrAHL8   281814
PtrAHL9   4030724
PtrAHL10   7622740
PtrAHL11   11035929
PtrAHL12   11104873
PtrAHL13   11894935

chrom   chr03  S=0   E=216000000
PtrAHL14   11755982
PtrAHL15   11849591
PtrAHL16   13973742
PtrAHL17   14039680
PtrAHL18   14714870

chrom   chr04  S=0   E=240000000
PtrAHL19   20418811
PtrAHL20   21696036

chrom   chr05  S=0   E=256000000
PtrAHL21   15628157
PtrAHL22   21764674
PtrAHL23   25635732
PtrAHL24   25690306

chrom   chr08  S=0   E=193000000
PtrAHL25   3526380
PtrAHL26   11203468

chrom   chr09  S=0   E=128000000
PtrAHL27   6930804
PtrAHL28   11815487

chrom   chr10  S=0   E=223000000
PtrAHL29   10051173
PtrAHL30   19217972

chrom   chr12  S=0   E=156000000
PtrAHL31   14651059

chrom   chr13  S=0   E=161000000
PtrAHL32   3120849
PtrAHL33   3156771

chrom   chr14  S=0   E=187000000
PtrAHL34   5665819
PtrAHL35   5744309
PtrAHL36   6520272

chrom   chr19  S=0   E=158000000
PtrAHL37   1568338
